# Supplementary material for: Functional Outcomes After Imaging- and Orthopedic Test-Guided Evaluation of Shoulder Disorders: Systematic Review and Meta-Analysis
Source: Methods Protoc. 2025 Nov 3;8(6):133. doi: 10.3390/mps8060133 (PMC12641838; doi:10.3390/mps8060133)
Supplement: Supplementary file 1 [file mps-08-00133-s001.zip]

Archive with 1 entries (1 files):
- mps-3751736-supplementary.pdf
